# Supplementary material for: 3D Printed Fractal-like Structures with High Percentage of Drug for Zero-Order Colonic Release
Source: Pharmaceutics. 2022 Oct 26;14(11):2298. doi: 10.3390/pharmaceutics14112298 (PMC9695807; doi:10.3390/pharmaceutics14112298)
Supplement: Supplementary file 1 [file pharmaceutics-14-02298-s001.zip]

Archive with 12 entries (12 files):
- Figure 1. DSC of TPU Tecoflex EG72D.pdf
- Figure 10. TGA of the physical mixture.pdf
- Figure 11. TGA of T5 filaments.pdf
- Figure 12. TGA of the 3D printed structure.pdf
- Figure 2. DSC of Magnesium stearate.pdf
- Figure 3. DSC of Theophylline.pdf
- Figure 4. DSC of the physical mixture.pdf
- Figure 5. DSC of T5 filaments.pdf
- Figure 6. DSC of the 3D printed structure.pdf
- Figure 7. TGA of TPU Tecoflex EG72D.pdf
- Figure 8. TGA of Magnesium stearate.pdf
- Figure 9. TGA of Theophylline.pdf
